# Supplementary material for: Computer-Aided Diagnosis of Skin Lesions Using Conventional Digital Photography: A Reliability and Feasibility Study
Source: PLoS One. 2013 Nov 4;8(11):e76212. doi: 10.1371/journal.pone.0076212 (PMC3817186; doi:10.1371/journal.pone.0076212)
Supplement: Compressed Archive S1 — MATLAB code of the software that was used for feature extraction and classification. (ZIP) [file pone.0076212.s002.zip]

Archive with 49 entries (40 files):
- SkinCad/
- SkinCad/data/
- SkinCad/data/2008-1039.jpg
- __MACOSX/
- __MACOSX/SkinCad/
- __MACOSX/SkinCad/data/
- __MACOSX/SkinCad/data/._2008-1039.jpg
- SkinCad/data/2008-994 (1).jpg
- __MACOSX/SkinCad/data/._2008-994 (1).jpg
- SkinCad/data/mask/
- SkinCad/data/mask/2008-1039.tif
- __MACOSX/SkinCad/data/mask/
- __MACOSX/SkinCad/data/mask/._2008-1039.tif
- SkinCad/data/mask/2008-994 (1).tif
- __MACOSX/SkinCad/data/mask/._2008-994 (1).tif
- __MACOSX/SkinCad/data/._mask
- __MACOSX/SkinCad/._data
- SkinCad/license.txt
- __MACOSX/SkinCad/._license.txt
- SkinCad/SkinCad.fig
- __MACOSX/SkinCad/._SkinCad.fig
- SkinCad/SkinCad.m
- __MACOSX/SkinCad/._SkinCad.m
- SkinCad/src/
- SkinCad/src/coarseness.m
- __MACOSX/SkinCad/src/
- __MACOSX/SkinCad/src/._coarseness.m
- SkinCad/src/colorCorr.m
- __MACOSX/SkinCad/src/._colorCorr.m
- SkinCad/src/colorEntropy.m
- __MACOSX/SkinCad/src/._colorEntropy.m
- SkinCad/src/colorVar.m
- __MACOSX/SkinCad/src/._colorVar.m
- SkinCad/src/compactness.m
- __MACOSX/SkinCad/src/._compactness.m
- SkinCad/src/compLikelihood.m
- __MACOSX/SkinCad/src/._compLikelihood.m
- SkinCad/src/GLRLM.m
- __MACOSX/SkinCad/src/._GLRLM.m
- SkinCad/src/isocurv.m
- __MACOSX/SkinCad/src/._isocurv.m
- SkinCad/src/pca_var.m
- __MACOSX/SkinCad/src/._pca_var.m
- SkinCad/src/radialVar.m
- __MACOSX/SkinCad/src/._radialVar.m
- SkinCad/src/runEvaluation.m
- __MACOSX/SkinCad/src/._runEvaluation.m
- __MACOSX/SkinCad/._src
- __MACOSX/._SkinCad
