# Supplementary material for: Computer-Aided Diagnosis of Skin Lesions Using Conventional Digital Photography: A Reliability and Feasibility Study
Source: PLoS One. 2013 Nov 4;8(11):e76212. doi: 10.1371/journal.pone.0076212 (PMC3817186; doi:10.1371/journal.pone.0076212)
Supplement: Compressed Archive S1 — MATLAB code of the software that was used for feature extraction and classification. (ZIP) [file pone.0076212.s002.zip › SkinCad/SkinCad.m]

% Copyright (c) 2013, Hui-Yang (Adam) Huang, National Central University, Taiwan
% All rights reserved.
%
% Redistribution and use in source and binary forms, with or without
% modification, are permitted provided that the following conditions 
% are met: 
% 
% 1. Redistributions of source code must retain the above copyright
%    notice, this list of conditions and the following disclaimer. 
% 2. Redistributions in binary form must reproduce the above copyright
%    notice, this list of conditions and the following disclaimer in the
%    documentation and/or other materials provided with the distribution. 
% 
% THIS SOFTWARE IS PROVIDED BY THE COPYRIGHT HOLDERS AND CONTRIBUTORS
% "AS IS" AND ANY EXPRESS OR IMPLIED WARRANTIES, INCLUDING, BUT NOT LIMITED
% TO, THE IMPLIED WARRANTIES OF MERCHANTABILITY AND FITNESS FOR A
% PARTICULAR PURPOSE ARE DISCLAIMED. IN NO EVENT SHALL THE COPYRIGHT OWNER
% OR CONTRIBUTORS BE LIABLE FOR ANY DIRECT, INDIRECT, INCIDENTAL, SPECIAL,
% EXEMPLARY, OR CONSEQUENTIAL DAMAGES (INCLUDING, BUT NOT LIMITED TO,
% PROCUREMENT OF SUBSTITUTE GOODS OR SERVICES; LOSS OF USE, DATA, OR
% PROFITS; OR BUSINESS INTERRUPTION) HOWEVER CAUSED AND ON ANY THEORY OF
% LIABILITY, WHETHER IN CONTRACT, STRICT LIABILITY, OR TORT (INCLUDING
% NEGLIGENCE OR OTHERWISE) ARISING IN ANY WAY OUT OF THE USE OF THIS
% SOFTWARE, EVEN IF ADVISED OF THE POSSIBILITY OF SUCH DAMAGE.

function varargout = SkinCad(varargin)
% SKINCAD MATLAB code for SkinCad.fig
%      SKINCAD, by itself, creates a new SKINCAD or raises the existing
%      singleton*.
%
%      H = SKINCAD returns the handle to a new SKINCAD or the handle to
%      the existing singleton*.
%
%      SKINCAD('CALLBACK',hObject,eventData,handles,...) calls the local
%      function named CALLBACK in SKINCAD.M with the given input arguments.
%
%      SKINCAD('Property','Value',...) creates a new SKINCAD or raises the
%      existing singleton*.  Starting from the left, property value pairs are
%      applied to the GUI before SkinCad_OpeningFcn gets called.  An
%      unrecognized property name or invalid value makes property application
%      stop.  All inputs are passed to SkinCad_OpeningFcn via varargin.
%
%      *See GUI Options on GUIDE's Tools menu.  Choose "GUI allows only one
%      instance to run (singleton)".
%
% See also: GUIDE, GUIDATA, GUIHANDLES

% Edit the above text to modify the response to help SkinCad

% Last Modified by GUIDE v2.5 24-Jul-2013 15:26:09

% Begin initialization code - DO NOT EDIT
gui_Singleton = 1;
gui_State = struct('gui_Name',       mfilename, ...
                   'gui_Singleton',  gui_Singleton, ...
                   'gui_OpeningFcn', @SkinCad_OpeningFcn, ...
                   'gui_OutputFcn',  @SkinCad_OutputFcn, ...
                   'gui_LayoutFcn',  [] , ...
                   'gui_Callback',   []);
if nargin && ischar(varargin{1})
    gui_State.gui_Callback = str2func(varargin{1});
end

if nargout
    [varargout{1:nargout}] = gui_mainfcn(gui_State, varargin{:});
else
    gui_mainfcn(gui_State, varargin{:});
end
% End initialization code - DO NOT EDIT


% --- Executes just before SkinCad is made visible.
function SkinCad_OpeningFcn(hObject, eventdata, handles, varargin)
% This function has no output args, see OutputFcn.
% hObject    handle to figure
% eventdata  reserved - to be defined in a future version of MATLAB
% handles    structure with handles and user data (see GUIDATA)
% varargin   command line arguments to SkinCad (see VARARGIN)
global flag;
global xdat;
global ydat;
global idir;
global mdir;
global odir;
flag=0;
idir=[pwd,'\data\'];
mdir=[pwd,'\data\mask\'];
odir=[pwd,'\data\mask\'];
xdat=[];
ydat=[];
handles.himg =image(zeros(128,128,3));
handles.hline=line('XData',[],'YData',[]);

% Choose default command line output for SkinCad
handles.output = hObject;

% Update handles structure
guidata(hObject, handles);

% UIWAIT makes SkinCad wait for user response (see UIRESUME)
% uiwait(handles.figure1);
addpath src;

% --- Outputs from this function are returned to the command line.
function varargout = SkinCad_OutputFcn(hObject, eventdata, handles) 
% varargout  cell array for returning output args (see VARARGOUT);
% hObject    handle to figure
% eventdata  reserved - to be defined in a future version of MATLAB
% handles    structure with handles and user data (see GUIDATA)

% Get default command line output from handles structure
varargout{1} = handles.output;


% --- Executes on button press in OpenImagePushbutton.
function OpenImagePushbutton_Callback(hObject, eventdata, handles)
% hObject    handle to OpenImagePushbutton (see GCBO)
% eventdata  reserved - to be defined in a future version of MATLAB
% handles    structure with handles and user data (see GUIDATA)
global flag;
global idir;
global fname;
if flag==2 % drawing border mode
    return;
end
[fname,pname] = uigetfile('*.png;*.jpg;*.pgm;*.bmp;*.gif;*.tif;*.dcm;',...
    'Open a file','multiselect','off',idir);
hfig = findobj('tag','figure1');
input_file = fullfile(pname,fname);

if ~exist(input_file,'file')
    warning(['File: ' input_file ' does not exist']);
    return;
else
    [pathstr, name, ext] = fileparts(input_file);
end
try
    if (ext=='.dcm')
        img = dicomread(input_file);
        info = dicominfo(input_file);
    else
        img = imread(input_file);
        info = imfinfo(input_file);
    end
catch
    warning(['Could not load: ' input_file]);
    return;
end
handles.info = info;
if ishghandle(handles.himg)
    delete(handles.himg);
end
handles.himg = image(img);
if ishghandle(handles.hline)
    delete(handles.hline);
end
handles.hline = line('XData',[],'YData',[],...
                'Marker','none','color','b','linewidth',2);
axis('equal');
flag=1;
idir=pname;
fname=[name,'.tif'];
guidata(hfig,handles);

% --- Executes on button press in LoadMaskPushbutton.
function LoadMaskPushbutton_Callback(hObject, eventdata, handles)
% hObject    handle to LoadMaskPushbutton (see GCBO)
% eventdata  reserved - to be defined in a future version of MATLAB
% handles    structure with handles and user data (see GUIDATA)
global flag;
global xdat;
global ydat;
global mdir;
global fname;
if flag==0
    warndlg('Open Image first!','Warning');
    return;
elseif flag==2 % drawing border mode
    return;
end
[name,pname] = uigetfile('*.tif',...
    'Open a mask file','multiselect','off',[mdir fname]);

hfig = findobj('tag','figure1');
input_file = fullfile(pname,name);

if ~exist(input_file,'file')
    warning(['File: ' input_file ' does not exist']);
    return;
else
    [pathstr, name, ext] = fileparts(input_file);
end
try
    if (ext=='.dcm')
        msk = dicomread(input_file);
%         info = dicominfo(input_file);
    else
        msk = imread(input_file);
%         info = imfinfo(input_file);
    end
catch
    warning(['Could not load: ' input_file]);
    return;
end
msk=(msk(:,:,1)>0);
[m,n]=size(msk);
img=get(handles.himg,'CData');
[a,b,c]=size(img);
if a~=m | b~=n
    warndlg(['Mask file ' input_file ' does not match image size'],'Warning');
    return;
end
h = waitbar(0,'Please wait ...');
handles.msk = msk;
[xdat,ydat]=isocurv(msk);
set(handles.hline,'XData',xdat,'YData',ydat,'color','b');
axis('equal');
flag=4;
mdir=pname;
guidata(hfig,handles);
close(h);

% --- Executes on button press in RedrawMaskPushbutton.
function RedrawMaskPushbutton_Callback(hObject, eventdata, handles)
% hObject    handle to RedrawMaskPushbutton (see GCBO)
% eventdata  reserved - to be defined in a future version of MATLAB
% handles    structure with handles and user data (see GUIDATA)
global xdat;
global ydat;
global flag;
if flag==0
    warndlg('Open Image first!','Warning');
    return;
elseif flag==2 % drawing border mode
    return;
end
xdat=[];
ydat=[];
set(handles.hline,'XData',xdat,'YData',ydat,'color','b');drawnow
flag=1;

% --- Executes on button press in SaveMaskPushbutton.
function SaveMaskPushbutton_Callback(hObject, eventdata, handles)
% hObject    handle to SaveMaskPushbutton (see GCBO)
% eventdata  reserved - to be defined in a future version of MATLAB
% handles    structure with handles and user data (see GUIDATA)
global flag;
global xdat;
global ydat;
global odir;
global fname;
if flag==0
    warndlg('Open Image first!','Warning');
    return;
elseif flag==1
    warndlg('[Load Mask] or [draw mask border] first! (Left mouse click to begin drawing, Right mouse click to end)','Warning');
    return;
elseif flag==2 % drawing border mode
    return;
end
    
ofname=fullfile(odir,fname);
[fname,pname] = uiputfile('*.tif','save mask file',ofname);
if isequal(fname,0) || isequal(pname,0)
   disp('User selected Cancel')
   return;
end
h = waitbar(0,'Please wait ...');
hfig = findobj('tag','figure1');
ud=guidata(hfig);
img=get(ud.himg,'CData');
[m,n,c]=size(img);
[msk]=compMsk(xdat,ydat,m,n);
ud.msk=msk;
guidata(hfig,ud);
output_file = fullfile(pname,fname);
imwrite(msk,output_file);
flag=4;
close(h);

% --- Executes on button press in RunEvaluationPushbutton.
function RunEvaluationPushbutton_Callback(hObject, eventdata, handles)
% hObject    handle to RunEvaluationPushbutton (see GCBO)
% eventdata  reserved - to be defined in a future version of MATLAB
% handles    structure with handles and user data (see GUIDATA)
global flag;
global xdat;
global ydat;
if flag==0
    warndlg('Open Image first!','Warning');
    return;
elseif flag==1
    warndlg('[Load Mask] or [draw mask border] first! (Left mouse click to begin drawing, Right mouse click to end)','Warning');
    return;
elseif flag==2 % drawing border mode
    return;
end
h = waitbar(0,'Please wait...');
hfig = findobj('tag','figure1');
ud=guidata(hfig);
img=get(ud.himg,'CData');
[m,n,c]=size(img);
if flag==3
    [msk]=compMsk(xdat,ydat,m,n);
    ud.msk=msk;
    guidata(hfig,ud);
    flag=4;
else
    msk=ud.msk;
end
[a,b]=size(msk);
if a~=m | b~=n
    close(h);
    warndlg('Error: Image size & Mask size do not match!','Warning!');
    return;
end
waitbar(1/10);
[x0,x1,y0,y1]=cropImage(msk);
waitbar(2/10);
[p]=runEvaluation(img(x0:x1,y0:y1,:),msk(x0:x1,y0:y1));
close(h);
if p>0.4
    set(ud.hline,'color','r');drawnow
    msgbox(['Lesion malignancy probability is ',num2str(p),'--High Risk'],'Result','error','modal');
elseif p>0.3
    set(ud.hline,'color','y');drawnow
    msgbox(['Lesion malignancy probability is ',num2str(p),'--Medium Risk'],'Result','warn','modal');
else
    set(ud.hline,'color','g');drawnow
    msgbox(['Lesion malignancy probability is ',num2str(p),'--Low Risk'],'Result','modal');
end

% --- Executes on button press in pushbutton6.
function pushbutton6_Callback(hObject, eventdata, handles)
% hObject    handle to pushbutton6 (see GCBO)
% eventdata  reserved - to be defined in a future version of MATLAB
% handles    structure with handles and user data (see GUIDATA)
Exit_Callback(hObject, eventdata, handles);

% --------------------------------------------------------------------
function File_Callback(hObject, eventdata, handles)
% hObject    handle to File (see GCBO)
% eventdata  reserved - to be defined in a future version of MATLAB
% handles    structure with handles and user data (see GUIDATA)


% --------------------------------------------------------------------
function OpenImage_Callback(hObject, eventdata, handles)
% hObject    handle to OpenImage (see GCBO)
% eventdata  reserved - to be defined in a future version of MATLAB
% handles    structure with handles and user data (see GUIDATA)
OpenImagePushbutton_Callback(hObject, eventdata, handles);

% --------------------------------------------------------------------
function LoadMask_Callback(hObject, eventdata, handles)
% hObject    handle to LoadMask (see GCBO)
% eventdata  reserved - to be defined in a future version of MATLAB
% handles    structure with handles and user data (see GUIDATA)
LoadMaskPushbutton_Callback(hObject, eventdata, handles);

% --------------------------------------------------------------------
function RedrawMask_Callback(hObject, eventdata, handles)
% hObject    handle to RedrawMask (see GCBO)
% eventdata  reserved - to be defined in a future version of MATLAB
% handles    structure with handles and user data (see GUIDATA)
RedrawMaskPushbutton_Callback(hObject, eventdata, handles);

% --------------------------------------------------------------------
function SaveMask_Callback(hObject, eventdata, handles)
% hObject    handle to SaveMask (see GCBO)
% eventdata  reserved - to be defined in a future version of MATLAB
% handles    structure with handles and user data (see GUIDATA)
SaveMaskPushbutton_Callback(hObject, eventdata, handles);

% --------------------------------------------------------------------
function RunEvaluation_Callback(hObject, eventdata, handles)
% hObject    handle to RunEvaluation (see GCBO)
% eventdata  reserved - to be defined in a future version of MATLAB
% handles    structure with handles and user data (see GUIDATA)
RunEvaluationPushbutton_Callback(hObject, eventdata, handles);

% --------------------------------------------------------------------
function Exit_Callback(hObject, eventdata, handles)
% hObject    handle to Exit (see GCBO)
% eventdata  reserved - to be defined in a future version of MATLAB
% handles    structure with handles and user data (see GUIDATA)
hfig = findobj('tag','figure1');
delete(hfig);


% --- Executes on mouse press over figure background, over a disabled or
% --- inactive control, or over an axes background.
function figure1_WindowButtonDownFcn(hObject, eventdata, handles)
% hObject    handle to figure1 (see GCBO)
% eventdata  reserved - to be defined in a future version of MATLAB
% handles    structure with handles and user data (see GUIDATA)
global xdat;
global ydat;
global flag;
ud=guidata(hObject);
if (flag==1 | flag==2) & strcmp(get(hObject,'SelectionType'),'normal')
    xdat=[];
    ydat=[];
    set(hObject,'pointer','circle')
    ud=guidata(hObject);
    cp = get(gca,'CurrentPoint');
    xdat = [xdat,cp(1,1)];
    ydat = [ydat,cp(1,2)];
    set(ud.hline,'XData',xdat,'YData',ydat);drawnow
    set(hObject,'WindowButtonMotionFcn',@figure1_WindowButtonMotionFcn)
    set(hObject,'WindowButtonUpFcn',@figure1_WindowButtonUpFcn)
    flag=2;
end


% --- Executes on mouse motion over figure - except title and menu.
function figure1_WindowButtonMotionFcn(hObject, eventdata, handles)
% hObject    handle to figure1 (see GCBO)
% eventdata  reserved - to be defined in a future version of MATLAB
% handles    structure with handles and user data (see GUIDATA)
global xdat;
global ydat;
global flag;
ud=guidata(hObject);
if flag==2
    cp = get(gca,'CurrentPoint');
    xdat = [xdat,cp(1,1)];
    ydat = [ydat,cp(1,2)];
    set(ud.hline,'XData',xdat,'YData',ydat);drawnow
end


% --- Executes on mouse press over figure background, over a disabled or
% --- inactive control, or over an axes background.
function figure1_WindowButtonUpFcn(hObject, eventdata, handles)
% hObject    handle to figure1 (see GCBO)
% eventdata  reserved - to be defined in a future version of MATLAB
% handles    structure with handles and user data (see GUIDATA)
global xdat;
global ydat;
global flag;
ud=guidata(hObject);
if flag==2 & strcmp(get(hObject,'SelectionType'),'alt')
    set(hObject,'Pointer','arrow')
    set(hObject,'WindowButtonMotionFcn','')
    set(hObject,'WindowButtonUpFcn','')
    xd = [xdat,xdat(1)];
    yd = [ydat,ydat(1)];
    set(ud.hline,'XData',xd,'YData',yd);drawnow
    flag=3;
else
    return
end

% generate a mask from the lesion's border
function [msk]=compMsk(x,y,m,n)
% x: border's x coodinates
% y: border's y coodinates
% m,n: image size
% msk: output mask
msk=zeros(m,n);
x=[x,x(1)];
y=[y,y(1)];
for i=1:length(x)-1
    dx=x(i+1)-x(i);
    dy=y(i+1)-y(i);
    dt=(dx^2+dy^2)^0.5;
    dx=dx/dt;
    dy=dy/dt;
    for j=0:0.5:dt
        b=round(x(i)+dx*j);
        a=round(y(i)+dy*j);
        a=max(1,a);
        a=min(m,a);
        b=max(1,b);
        b=min(n,b);
        msk(a,b)=1;
    end
end
b0=round(mean(x));
a0=round(mean(y));
A=zeros(m*n,1);
B=zeros(m*n,1);
i0=1;
i1=1;
A(i1)=a0;
B(i1)=b0;
msk(a0,b0)=2;
i1=i1+1;
while i0<i1
    a=A(i0);
    b=B(i0);
    i0=i0+1;
    if a>1
        at=a-1;
        if msk(at,b)==0
            msk(at,b)=2;
            A(i1)=at;
            B(i1)=b;
            i1=i1+1;
        end
    end
    if a<m
        at=a+1;
        if msk(at,b)==0
            msk(at,b)=2;
            A(i1)=at;
            B(i1)=b;
            i1=i1+1;
        end
    end
    if b>1
        bt=b-1;
        if msk(a,bt)==0
            msk(a,bt)=2;
            A(i1)=a;
            B(i1)=bt;
            i1=i1+1;
        end
    end
    if b<n
        bt=b+1;
        if msk(a,bt)==0
            msk(a,bt)=2;
            A(i1)=a;
            B(i1)=bt;
            i1=i1+1;
        end
    end
end
if msk(1,1)+msk(1,n)+msk(m,1)+msk(m,n)<4
    msk=(msk<2);
else
    msk=(msk>=2);
end

function [x0,x1,y0,y1]=cropImage(M)
[m,n]=size(M);
[row,col]=find(M<1);
x0=min(row);
x1=max(row);
y0=min(col);
y1=max(col);
area=sum(sum(M<1));
a=4;
b=(x1-x0+1+y1-y0+1)*2;
c=(x1-x0+1)*(y1-y0+1)-2*area;
d=(-b+(b^2-4*a*c)^0.5)/2/a;
d=round(d);
if d<1
    d=1;
end
x0=max(1,x0-d);
x1=min(m,x1+d);
y0=max(1,y0-d);
y1=min(n,y1+d);


% --------------------------------------------------------------------
function Help_Callback(hObject, eventdata, handles)
% hObject    handle to Help (see GCBO)
% eventdata  reserved - to be defined in a future version of MATLAB
% handles    structure with handles and user data (see GUIDATA)
helpdlg(['Left mouse click to start drawing lesion border mask, ', ...
    'Right mouse click to end. ',...
    'Turn off toolbar (zoom in) (zoom out) (pan) if cannot draw lesion border']);
