# Supplementary material for: Computer-Aided Diagnosis of Skin Lesions Using Conventional Digital Photography: A Reliability and Feasibility Study
Source: PLoS One. 2013 Nov 4;8(11):e76212. doi: 10.1371/journal.pone.0076212 (PMC3817186; doi:10.1371/journal.pone.0076212)
Supplement: Compressed Archive S1 — MATLAB code of the software that was used for feature extraction and classification. (ZIP) [file pone.0076212.s002.zip › SkinCad/src/coarseness.m]

function [CW,CL]=coarseness(G,M)
% normalize image size
CW=[];CL=[];
[Nx,Ny]=size(G);
[MX,idx]=min([Nx,Ny]);
if idx==1
    G=imresize(G,[512 NaN]);
    M=imresize(M,[512 NaN]);
else
    G=imresize(G,[NaN 512]);
    M=imresize(M,[NaN 512]);
end

[Nx,Ny] = size(G);
G=double(G);
%(coarseness)
kmax=5;% 2^0=1,2^1=2,2^2=4,2^3=8,2^4=16,2^5=32
Sbest=zeros(Nx,Ny);
Kbest=zeros(Nx,Ny);
Ak=zeros(Nx,Ny,kmax);
Eh=zeros(Nx,Ny,kmax+1);
Ev=zeros(Nx,Ny,kmax+1);

fh=[1;-1];
T=abs(filter2(fh,G,'same'));
Eh(2:end,:,1)=T(1:end-1,:);
fv=[1 -1];
T=abs(filter2(fv,G,'same'));
Ev(:,2:end,1)=T(:,1:end-1);

for k=1:kmax
    n=2^k;% 2  4  8  16  32
    f=zeros(n+1,n+1);
    f(1:n,1:n)=1/n^2;
    Ak(:,:,k)=filter2(f,G,'same');
end

for k=1:kmax
    c0=2^(k-1);% 1  2  4  8  16
    n=2^k;     % 2  4  8  16 32
    fh=zeros(n+1,1);
    fh(1)=1;
    fh(end)=-1;
    T=abs(filter2(fh,Ak(:,:,k),'same'));
    Eh(1:end,:,k+1)=T(1:end,:);
    fv=zeros(1,n+1);
    fv(1)=1;
    fv(end)=-1;
    T=abs(filter2(fv,Ak(:,:,k),'same'));
    Ev(:,1:end,k+1)=T(:,1:end);
end
x0=33;
x1=Nx-32;
y0=33;
y1=Ny-32;
[maxh,indexh]=max(Eh,[],3);
[maxv,indexv]=max(Ev,[],3);
for i=x0:x1
    for j=y0:y1
        if maxh(i,j)>maxv(i,j)
            index=indexh(i,j);
        else
            index=indexv(i,j);
        end
        Sbest(i,j)=2^(index-1);
        Kbest(i,j)=index-1;
    end
end
CW=mean2(Sbest(x0:x1,y0:y1));
total=0;
count=0;
for i=x0:x1
    for j=y0:y1
        if M(i,j)<1 %lesion
            total=total+Sbest(i,j);
            count=count+1;
        end
    end
end
CL=total/count;
