# Supplementary material for: Computer-Aided Diagnosis of Skin Lesions Using Conventional Digital Photography: A Reliability and Feasibility Study
Source: PLoS One. 2013 Nov 4;8(11):e76212. doi: 10.1371/journal.pone.0076212 (PMC3817186; doi:10.1371/journal.pone.0076212)
Supplement: Compressed Archive S1 — MATLAB code of the software that was used for feature extraction and classification. (ZIP) [file pone.0076212.s002.zip › SkinCad/src/colorCorr.m]

function [rg,gb,br,rk,gk,bk,rgw,gbw,brw,rkw,gkw,bkw]=colorCorr(I,G,M)
rg =[];gb =[];br =[];rk =[];gk =[];bk =[];
rgw=[];gbw=[];brw=[];rkw=[];gkw=[];bkw=[];
[m,n,c]=size(I);
I_gray=double(reshape(G,m*n,1));
M=reshape(M,m*n,1);
data=double(reshape(I,m*n,c));

% lesion only area
indx=find(M<1);

Ir=data(indx,1);
Ig=data(indx,2);
Ib=data(indx,3);
Ik=I_gray(indx);

% red green
rg=corr(Ir,Ig);
% green blue
gb=corr(Ig,Ib);
% blue red
br=corr(Ib,Ir);
% red gray
rk=corr(Ir,Ik);
% green gray
gk=corr(Ig,Ik);
% blue gray
bk=corr(Ib,Ik);

% whole cropped image
Ir=data(:,1);
Ig=data(:,2);
Ib=data(:,3);
Ik=I_gray;

% red green
rgw=corr(Ir,Ig);
% green blue
gbw=corr(Ig,Ib);
% blue red
brw=corr(Ib,Ir);
% red gray
rkw=corr(Ir,Ik);
% green gray
gkw=corr(Ig,Ik);
% blue gray
bkw=corr(Ib,Ik);
