# Supplementary material for: Computer-Aided Diagnosis of Skin Lesions Using Conventional Digital Photography: A Reliability and Feasibility Study
Source: PLoS One. 2013 Nov 4;8(11):e76212. doi: 10.1371/journal.pone.0076212 (PMC3817186; doi:10.1371/journal.pone.0076212)
Supplement: Compressed Archive S1 — MATLAB code of the software that was used for feature extraction and classification. (ZIP) [file pone.0076212.s002.zip › SkinCad/src/colorEntropy.m]

function [er,eg,eb,ek,erw,egw,ebw,ekw]=colorEntropy(I,G,M)
er =[];eg =[];eb =[];ek =[];
erw=[];egw=[];ebw=[];ekw=[];
[m,n,c]=size(I);
I_gray=reshape(G,m*n,1);
M=reshape(M,m*n,1);
data=reshape(I,m*n,c);

% lesion only area
indx=find(M<1);
num=length(indx);
lesion=data(indx,:);
I_g=I_gray(indx);
p=zeros(256,1);
for i=0:255
    p(i+1)=length(find(lesion(:,1)==i));
end
p=p/num;
er=compEntropy(p);

% for i=0:255
%     p(i+1)=length(find(lesion(:,2)==i));
% end
% p=p/num;
% eg=compEntropy(p);
% 
for i=0:255
    p(i+1)=length(find(lesion(:,3)==i));
end
p=p/num;
eb=compEntropy(p);

% for i=0:255
%     p(i+1)=length(find(I_g==i));
% end
% p=p/num;
% ek=compEntropy(p);

% % whole cropped image
num=m*n;
for i=0:255
    p(i+1)=length(find(data(:,1)==i));
end
p=p/num;
erw=compEntropy(p);

% for i=0:255
%     p(i+1)=length(find(data(:,2)==i));
% end
% p=p/num;
% egw=compEntropy(p);
% 
for i=0:255
    p(i+1)=length(find(data(:,3)==i));
end
p=p/num;
ebw=compEntropy(p);
% 
% for i=0:255
%     p(i+1)=length(find(I_gray==i));
% end
% p=p/num;
% ekw=compEntropy(p);

function [total]=compEntropy(p)
total=0;
for i=1:256
    if p(i)>0
        total=total+p(i)*log2(p(i));
    end
end
total=-total;
