# Supplementary material for: Computer-Aided Diagnosis of Skin Lesions Using Conventional Digital Photography: A Reliability and Feasibility Study
Source: PLoS One. 2013 Nov 4;8(11):e76212. doi: 10.1371/journal.pone.0076212 (PMC3817186; doi:10.1371/journal.pone.0076212)
Supplement: Compressed Archive S1 — MATLAB code of the software that was used for feature extraction and classification. (ZIP) [file pone.0076212.s002.zip › SkinCad/src/colorVar.m]

function [vr,vg,vb,vk,vrw,vgw,vbw,vkw]=colorVar(I,G,M)
vr =[];vg =[];vb =[];vk =[];
vrw=[];vgw=[];vbw=[];vkw=[];

[m,n,c]=size(I);
I_gray=double(reshape(G,m*n,1));
MM=reshape(M,m*n,1);
data=double(reshape(I,m*n,c));

% lesion only area
indx=find(MM<1);

% vr=var(data(indx,1));
% vg=var(data(indx,2));
vb=var(data(indx,3));
% vk=var(I_gray(indx));

% whole cropped image
% vrw=var(data(:,1));
% vgw=var(data(:,2));
vbw=var(data(:,3));
% vkw=var(I_gray);
