# Supplementary material for: Computer-Aided Diagnosis of Skin Lesions Using Conventional Digital Photography: A Reliability and Feasibility Study
Source: PLoS One. 2013 Nov 4;8(11):e76212. doi: 10.1371/journal.pone.0076212 (PMC3817186; doi:10.1371/journal.pone.0076212)
Supplement: Compressed Archive S1 — MATLAB code of the software that was used for feature extraction and classification. (ZIP) [file pone.0076212.s002.zip › SkinCad/src/compactness.m]

function [CII]=compactness(MASK)

[Nx,Ny]=size(MASK);
M=zeros(Nx,Ny);
M(find(MASK>0))=255;

% downsample to get a smooth isocurve result
NN=zeros(floor(Nx/2),floor(Ny/2));
for i=1:floor(Nx/2)
    idx=1+(i-1)*2;
    for j=1:floor(Ny/2)
        jdx=1+(j-1)*2;
        NN(i,j)=(double(M(idx,jdx))+double(M(idx+1,jdx))+double(M(idx,jdx+1))+double(M(idx+1,jdx+1)))/4;
    end
end
MM=(M(:,:)<120);
area=sum(sum(MM));
P=0;
T=filter2([1 4;2 8],double(NN>0.5),'same');
for i=1:floor(Nx/2)-1
    for j=1:floor(Ny/2)-1
        flag=T(i,j);
        if flag==1
            x1=(NN(i,j)-0.5)/(NN(i,j)-NN(i+1,j));
            y1=(NN(i,j)-0.5)/(NN(i,j)-NN(i,j+1));
            P=P+sqrt(x1^2+y1^2);
        elseif flag==2
            x1=(NN(i+1,j)-0.5)/(NN(i+1,j)-NN(i,j));
            y1=(NN(i+1,j)-0.5)/(NN(i+1,j)-NN(i+1,j+1));
            P=P+sqrt(x1^2+y1^2);
        elseif flag==4
            x1=(NN(i,j+1)-0.5)/(NN(i,j+1)-NN(i+1,j+1));
            y1=(NN(i,j+1)-0.5)/(NN(i,j+1)-NN(i,j));
            P=P+sqrt(x1^2+y1^2);
        elseif flag==8
            x1=(NN(i+1,j+1)-0.5)/(NN(i+1,j+1)-NN(i,j+1));
            y1=(NN(i+1,j+1)-0.5)/(NN(i+1,j+1)-NN(i+1,j));
            P=P+sqrt(x1^2+y1^2);
        elseif flag==14
            x1=(0.5-NN(i,j))/(NN(i+1,j)-NN(i,j));
            y1=(0.5-NN(i,j))/(NN(i,j+1)-NN(i,j));
            P=P+sqrt(x1^2+y1^2);
        elseif flag==13
            x1=(0.5-NN(i+1,j))/(NN(i,j)-NN(i+1,j));
            y1=(0.5-NN(i+1,j))/(NN(i+1,j+1)-NN(i+1,j));
            P=P+sqrt(x1^2+y1^2);
        elseif flag==11
            x1=(0.5-NN(i,j+1))/(NN(i+1,j+1)-NN(i,j+1));
            y1=(0.5-NN(i,j+1))/(NN(i,j)-NN(i,j+1));
            P=P+sqrt(x1^2+y1^2);
        elseif flag==7
            x1=(0.5-NN(i+1,j+1))/(NN(i,j+1)-NN(i+1,j+1));
            y1=(0.5-NN(i+1,j+1))/(NN(i+1,j)-NN(i+1,j+1));
            P=P+sqrt(x1^2+y1^2);
        elseif flag==3
            x1=1;
            y1=(NN(i,j)-0.5)/(NN(i,j)-NN(i,j+1))-(NN(i+1,j)-0.5)/(NN(i+1,j)-NN(i+1,j+1));
            P=P+sqrt(x1^2+y1^2);
        elseif flag==12
            x1=1;
            y1=(NN(i,j+1)-0.5)/(NN(i,j+1)-NN(i,j))-(NN(i+1,j+1)-0.5)/(NN(i+1,j+1)-NN(i+1,j));
            P=P+sqrt(x1^2+y1^2);
        elseif flag==5
            x1=(NN(i,j)-0.5)/(NN(i,j)-NN(i+1,j))-(NN(i,j+1)-0.5)/(NN(i,j+1)-NN(i+1,j+1));
            y1=1;
            P=P+sqrt(x1^2+y1^2);
        elseif flag==10
            x1=(NN(i+1,j)-0.5)/(NN(i+1,j)-NN(i,j))-(NN(i+1,j+1)-0.5)/(NN(i+1,j+1)-NN(i,j+1));
            y1=1;
            P=P+sqrt(x1^2+y1^2);
        elseif flag==9
            x1=(0.5-NN(i+1,j))/(NN(i,j)-NN(i+1,j));
            y1=(0.5-NN(i+1,j))/(NN(i+1,j+1)-NN(i+1,j));
            P=P+sqrt(x1^2+y1^2);
            x1=(0.5-NN(i,j+1))/(NN(i+1,j+1)-NN(i,j+1));
            y1=(0.5-NN(i,j+1))/(NN(i,j)-NN(i,j+1));
            P=P+sqrt(x1^2+y1^2);
        elseif flag==6
            x1=(0.5-NN(i,j))/(NN(i+1,j)-NN(i,j));
            y1=(0.5-NN(i,j))/(NN(i,j+1)-NN(i,j));
            P=P+sqrt(x1^2+y1^2);
            x1=(0.5-NN(i+1,j+1))/(NN(i,j+1)-NN(i+1,j+1));
            y1=(0.5-NN(i+1,j+1))/(NN(i+1,j)-NN(i+1,j+1));
            P=P+sqrt(x1^2+y1^2);
        end
    end
end
CII=area*pi/P/P;
