# Supplementary material for: Computer-Aided Diagnosis of Skin Lesions Using Conventional Digital Photography: A Reliability and Feasibility Study
Source: PLoS One. 2013 Nov 4;8(11):e76212. doi: 10.1371/journal.pone.0076212 (PMC3817186; doi:10.1371/journal.pone.0076212)
Supplement: Compressed Archive S1 — MATLAB code of the software that was used for feature extraction and classification. (ZIP) [file pone.0076212.s002.zip › SkinCad/src/GLRLM.m]

function [CC]=GLRLM(F_gray,steps)
% image size normalization
F_gray = imresize(F_gray, [320 NaN]);
F_map = F_gray;
[M,N] = size(F_gray);
low = min(min(F_gray));
high = max(max(F_gray));
map_ratio = steps/double(high-low);
for i = 1:M
    for j = 1:N
        t=double(F_gray(i,j)-low)*map_ratio;
        t=floor(t);
        if t<=0
            t=0;
        elseif t>=steps-1
            t=steps-1;
        end
        F_map(i,j)=t;
    end
end
F_map = double(F_map);
[VV]=rlm_para(F_map,steps);    % parameters from run length matrix
CC=VV;

function para = rlm_para(g,steps)

[m,n] = size(g);
%  ============================
% run length matrix
% ============================
mat0 = rlm_0(g, steps);
mat45 = rlm_45(g, steps);
mat90 = rlm_90(g, steps);
mat135 = rlm_135(g, steps);

mat_com = mat0+mat45+mat90+mat135;


% ============================
% parameters
% ============================
nr = sum(sum(mat_com));
len =  max(m,n);
idx_j = 1:len;
idx_i = 1:steps;
mat_i_2 = repmat(idx_i.^2,len,1)';
mat_j_2 = repmat(idx_j.^2,steps,1);
mat_j_1 = repmat(idx_j,steps,1);


% ============================
% computer features
% ============================
% SRE, Short Run Emphasis
SRE = (1/nr)*sum(sum(mat_com./(mat_j_2)));

% LRE, Long Run Emphasis
LRE = (1/nr)*sum(sum(mat_com.*(mat_j_2)));

% LGRE, Low Gray-Level Run Emphasis
LGRE = (1/nr)*sum(sum(mat_com./(mat_i_2)));

% HGRE, High Gray-Level Run Emphasis
HGRE = (1/nr)*sum(sum(mat_com.*(mat_i_2)));

% SRLGE, Short Run Low Gray-Level Emphasis
SRLGE = (1/nr)*sum(sum(mat_com./(mat_i_2)./(mat_j_2)));

% SRHGE, Short Run High Gray-Level Emphasis
SRHRE = (1/nr)*sum(sum(mat_com.*(mat_i_2)./(mat_j_2)));

% LRLGE, Long Run Low Gray-Level Emphasis
LRLGE = (1/nr)*sum(sum(mat_com./(mat_i_2).*(mat_j_2)));

% LRHGE, Long Run High Gray-Level Emphasis
LRHGE = (1/nr)*sum(sum(mat_com.*(mat_i_2).*(mat_j_2)));

% GLNU, Gray-Level Non-uniformity
GLNU = (1/nr)*sum(sum(mat_com,2).^2 ,1);

% RLNU, Run Length Non-uniformity
RLNU = (1/nr)*sum(sum(mat_com,1).^2 ,2);

% RPC, Run Percentage
RPC = nr/(m*n);

para(1) = SRE;
para(2) = LRE;
para(3) = LGRE;
para(4) = HGRE;
para(5) = SRLGE;
para(6) = SRHRE;
para(7) = LRLGE;
para(8) = LRHGE;
para(9) = GLNU;
para(10) = RLNU;
para(11) = RPC;

function mat = rlm_0(g,steps)

[m,n]=size(g);
len=max(m,n);
mat=zeros(steps, len);

for i=1:m
    x=g(i,:);
    index = [ find(x(1:end-1) ~= x(2:end)), length(x) ];
    run = diff([ 0 index ]); % run lengths
    gray = x(index)+1;         % gray values
    temp =accumarray([gray;run]',1,[steps,len]);  % compute current numbers (or contribution) for each bin in GLRLM
    mat = mat + temp;       % accumulate each contribution
end

function mat = rlm_45(g,steps)

g=fliplr(g);

mat = rlm_135(g,steps);

function mat = rlm_90(g,steps)

g = g';

mat = rlm_0(g,steps);

function mat = rlm_135(g,steps)
[m,n]=size(g);

len = max(m,n);
mat=zeros(steps, len);

% extend to square matrix
if(m>n)
    g_ext = [g -1*ones(m,m-n)];
else if(m<n)
    g_ext = [g; -1*ones(n-m,n)];
    else
        g_ext = g;
    end
end

for i=1:2*len-1
    x=diag(g_ext,i-len);
    x=x';
    index = [ find(x(1:end-1) ~= x(2:end)), length(x) ];
    run = diff([ 0 index ]); % run lengths
    gray = x(index)+1;         % gray values
    if(gray(end)==0);        % compute current numbers (or contribution) for each bin in GLRLM
        temp =accumarray([gray(1:end-1);run(1:end-1)]',1,[steps,len]);
    else
        temp =accumarray([gray;run]',1,[steps,len]);
    end
    mat = mat + temp;       % accumulate each contribution
end
