# Supplementary material for: Computer-Aided Diagnosis of Skin Lesions Using Conventional Digital Photography: A Reliability and Feasibility Study
Source: PLoS One. 2013 Nov 4;8(11):e76212. doi: 10.1371/journal.pone.0076212 (PMC3817186; doi:10.1371/journal.pone.0076212)
Supplement: Compressed Archive S1 — MATLAB code of the software that was used for feature extraction and classification. (ZIP) [file pone.0076212.s002.zip › SkinCad/src/isocurv.m]

function [x,y]=isocurv(M)
[m,n]=size(M);
M(:,1)=1;
M(:,n)=1;
M(1,:)=1;
M(m,:)=1;
M=(M<1);
[vlist,xindx,yindx]=buildvertices(M);
[elist]=buildedges(M,xindx,yindx);
[clist,cnum,clos]=buildcurves(vlist,elist);
[V,num]=compCoord(vlist,clist,cnum,clos);
x=V(1:num(1),2)';
y=V(1:num(1),1)';

function [vlist,xindx,yindx]=buildvertices(M)
[m,n]=size(M);
xindx=zeros(m-1,n);
yindx=zeros(m,n-1);
counter=0;
M=double(M);
num1=M(2:m,:)-M(1:m-1,:);
for j=1:n
    for i=1:m-1
        if num1(i,j)~=0 % M(i,j)~=M(i+1,j)
            counter=counter+1;
            xindx(i,j)=counter;
        end
    end
end
num2=M(:,2:n)-M(:,1:n-1);
for j=1:n-1
    for i=1:m
        if num2(i,j)~=0 % M(i,j)~=M(i,j+1)
            counter=counter+1;
            yindx(i,j)=counter;
        end
    end
end
vlist=zeros(counter,4);
% 1:0 x-direction 1:1 y-direction
% 2:x0 3:y0 4:dt
for j=1:n
    for i=1:m-1
        if num1(i,j)~=0 % M(i,j)~=M(i+1,j)
            idx=xindx(i,j);
            vlist(idx,1)=0;
            vlist(idx,2)=i-1;
            vlist(idx,3)=j-1;
            vlist(idx,4)=0.5;
        end
    end
end
for j=1:n-1
    for i=1:m
        if num2(i,j)~=0 % M(i,j)~=M(i,j+1)
            idx=yindx(i,j);
            vlist(idx,1)=1;
            vlist(idx,2)=i-1;
            vlist(idx,3)=j-1;
            vlist(idx,4)=0.5;
        end
    end
end

function [elist]=buildedges(M,xindx,yindx)
[m,n]=size(M);
M=double(M);
h=[1 8;2 4];
num=filter2(h,M,'same');%1*M(i,j)+2*M(i+1,j)+4*M(i+1,j+1)+8*M(i,j+1);
counter=0;
for j=1:n-1
    for i=1:m-1
        switch num(i,j)
            case 0
                counter=counter+0;
            case 15
                counter=counter+0;
            case 5
                counter=counter+2;
            case 10
                counter=counter+2;
            otherwise
                counter=counter+1;
        end
    end
end
elist=zeros(counter,2);
idx=0;
for j=1:n-1
    for i=1:m-1
        switch num(i,j)
            case 1 % clockwise
                idx=idx+1;
                elist(idx,1)=yindx(i,j);
                elist(idx,2)=xindx(i,j);
            case 2
                idx=idx+1;
                elist(idx,1)=xindx(i,j);
                elist(idx,2)=yindx(i+1,j);
            case 4
                idx=idx+1;
                elist(idx,1)=yindx(i+1,j);
                elist(idx,2)=xindx(i,j+1);
            case 8
                idx=idx+1;
                elist(idx,1)=xindx(i,j+1);
                elist(idx,2)=yindx(i,j);
            case 3
                idx=idx+1;
                elist(idx,1)=yindx(i,j);
                elist(idx,2)=yindx(i+1,j);
            case 6
                idx=idx+1;
                elist(idx,1)=xindx(i,j);
                elist(idx,2)=xindx(i,j+1);
            case 12
                idx=idx+1;
                elist(idx,1)=yindx(i+1,j);
                elist(idx,2)=yindx(i,j);
            case 9
                idx=idx+1;
                elist(idx,1)=xindx(i,j+1);
                elist(idx,2)=xindx(i,j);
            case 5
                idx=idx+1;
                elist(idx,1)=yindx(i,j);
                elist(idx,2)=xindx(i,j+1);
                idx=idx+1;
                elist(idx,1)=yindx(i+1,j);
                elist(idx,2)=xindx(i,j);
            case 10
                idx=idx+1;
                elist(idx,1)=xindx(i,j);
                elist(idx,2)=yindx(i,j);
                idx=idx+1;
                elist(idx,1)=xindx(i,j+1);
                elist(idx,2)=yindx(i+1,j);
            case 14
                idx=idx+1;
                elist(idx,1)=xindx(i,j);
                elist(idx,2)=yindx(i,j);
            case 13
                idx=idx+1;
                elist(idx,1)=yindx(i+1,j);
                elist(idx,2)=xindx(i,j);
            case 11
                idx=idx+1;
                elist(idx,1)=xindx(i,j+1);
                elist(idx,2)=yindx(i+1,j);
            case 7
                idx=idx+1;
                elist(idx,1)=yindx(i,j);
                elist(idx,2)=xindx(i,j+1);
            otherwise
        end
    end
end

function [clist,cnum,clos]=buildcurves(vlist,elist)
nv=length(vlist);
ne=length(elist);
% if nv ~= ne, there are open curves
edx=zeros(nv,1);
edr=zeros(nv,1);% reverse direction for vertex connection
for i=1:ne
    edx(elist(i,1))=elist(i,2);
    edr(elist(i,2))=elist(i,1);
end
counter=0;
cnum=[];
clos=[];
while sum(edx)>0
    counter=counter+1;
    [curve,len,edx,cls]=onecurve(edx,edr,nv);
    cnum=[cnum;len];
    clos=[clos;cls];
    if counter==1
        i0=0;
    else
        i0=sum(cnum(1:counter-1));
    end
    for i=1:len
        clist(i0+i)=curve(i);
    end
end

function [curve,len,edx1,cls]=onecurve(edx0,edr,nv)
curve=zeros(nv,1);
len=0;
edx1=edx0;
c0=0; % first vertex
for i=1:nv % find first vertex
    if edx0(i)>0
        c0=i;
        break;
    end
end
cls=0;
if c0>0
    c1=edx0(c0); % next vertex
    while c1~=0 & c1~=c0
        c2=c1;
        c1=edx0(c1);
    end
    if c1==c0 % close curve
        cls=1;
        c1=edx0(c0);
        len=1;
        curve(len)=c0;
        while c1~=c0
            len=len+1;
            curve(len)=c1;
            c1=edx0(c1);
        end
        for i=1:len
            edx0(curve(i))=0;
        end
    else % open curve
        curve0=zeros(nv,1);
        len=1;
        curve0(len)=c2;
        c1=edr(c2);
        while c1~=0
            len=len+1;
            curve0(len)=c1;
            c1=edr(c1);
        end
        for i=1:len
            curve(i)=curve0(len+1-i);
        end
        for i=1:len
            edx0(curve(i))=0;
        end
    end
end
edx1=edx0;

function [V,num]=compCoord(vlist,clist,cnum,clos)
vertices=vlist(:,2:3);
[m,n]=size(vlist);
for i=1:m
    if vlist(i,1)==0
        vertices(i,1)=vlist(i,2)+vlist(i,4);
    elseif vlist(i,1)==1
        vertices(i,2)=vlist(i,3)+vlist(i,4);
    end
end
curvNo=length(cnum);
num=cnum;
for j=1:curvNo
    if j==1
        i0=0;
        c0=0;
    else
        i0=sum(cnum(1:j-1));
        c0=sum(num(1:j-1));
    end
    c1=cnum(j);
    if clos(j)==1
        r=0.5;
        while r<0.01 & c1>1
            u0=vertices(clist(i0+1),:);
            u1=vertices(clist(i0+c1),:);
            r=sqrt((u0(1)-u1(1))^2+(u0(2)-u1(2))^2);
            if r<0.01
                c1=c1-1;
            end
        end
    end
    V(c0+1,:)=vertices(clist(i0+1),:);
    counter=1;
    for i=i0+2:i0+c1
        u0=V(c0+counter,:);
        u1=vertices(clist(i),:);
        r=sqrt((u0(1)-u1(1))^2+(u0(2)-u1(2))^2);
        if r>0.01
            counter=counter+1;
            V(c0+counter,:)=u1;
        end
    end
    num(j)=counter;
end
