# Supplementary material for: Computer-Aided Diagnosis of Skin Lesions Using Conventional Digital Photography: A Reliability and Feasibility Study
Source: PLoS One. 2013 Nov 4;8(11):e76212. doi: 10.1371/journal.pone.0076212 (PMC3817186; doi:10.1371/journal.pone.0076212)
Supplement: Compressed Archive S1 — MATLAB code of the software that was used for feature extraction and classification. (ZIP) [file pone.0076212.s002.zip › SkinCad/src/pca_var.m]

function [pc1,pc2,pc3,pc1w,pc2w,pc3w]=pca_var(I,M)
[m,n,c]=size(I);
MM=reshape(M,m*n,1);
data=reshape(I,m*n,c);
data=double(data);
indx=find(MM<1);% lesion only area
[signals,PC,V] = pca1(data(indx,:)');
pc1=V(1);
pc2=V(2);
pc3=V(3);
[signals,PC,V] = pca1(data');
pc1w=V(1);
pc2w=V(2);
pc3w=V(3);

function [signals,PC,V] = pca1(data)
% PCA1: Perform PCA using covariance.
%     data - MxN matrix of input data
%            (M dimensions, N trials)
%  signals - MxN matix of projected data
%       PC - each column is a PC
%        V - Mx1 matrix of variances

[M,N] = size(data);

% subtract off the mean for each dimension
mn = mean(data,2);
data = data - repmat(mn,1,N);

% calculate the covariance matrix
covariance = 1 / (N-1) * data * data';

% find the eigenvectors and eigenvalues
[PC, V] = eig(covariance);

% extract diagonal of matrix as vector
V = diag(V);

% sort the variances in decreasing order
[junk, rindices] = sort(-1*V);
V  = V(rindices);
PC = PC(:,rindices);

% project the original data set
signals = PC' * data;
