# Supplementary material for: Computer-Aided Diagnosis of Skin Lesions Using Conventional Digital Photography: A Reliability and Feasibility Study
Source: PLoS One. 2013 Nov 4;8(11):e76212. doi: 10.1371/journal.pone.0076212 (PMC3817186; doi:10.1371/journal.pone.0076212)
Supplement: Compressed Archive S1 — MATLAB code of the software that was used for feature extraction and classification. (ZIP) [file pone.0076212.s002.zip › SkinCad/src/runEvaluation.m]

function [p]=runEvaluation(I,msk)
mx=[94.466   3620.6 3452   0.93364 0.28315 ...
    0.99684 0.99955 81.327 7.8076  7.7743  ...
    7.6778  7.7114  11.659 0.22136 1.2664  ...
    31.798];
mn=[1.0505  21.174  68.258 0.082076 0.00048 ...
    0.62679 0.92815 1.2902 2.2773   1.8591  ...
    4.8768  4.1577  2.9683 0.004598 0.029319 ...
    8.1041];
w= [-1.38592 -0.90838 0.796944 1.91672 1.433343 ...
    -1.25078 1.169122 -0.90261 -0.71864 0.746123 ...
    0.968833 -1.13428 0.632531 0.657997 -0.82405 ...
    -0.55809];
G=rgb2gray(I);
f=zeros(1,16);
[pc1,pc2,pc3,pc1w,pc2w,pc3w]=pca_var(I,msk);
f(1)=pc3;  % 1  f88 pc3-lesion-only-area
f(8)=pc3w; % 8  f91 pc3-whole-cropped-image

[vr,vg,vb,vk,vrw,vgw,vbw,vkw]=colorVar(I,G,msk);
f(2)=vb;  % 2  f52 blue channel variance-lesion
f(3)=vbw; % 3  f56 blue channel variance-whole

[CII]=compactness(msk);
f(4)=CII; % 4  f02 compactness

[VI]=radialVar(msk);
f(5)=VI;  % 5  f03  radial variance

[rg,gb,br,rk,gk,bk,rgw,gbw,brw,rkw,gkw,bkw]=colorCorr(I,G,msk);
f(6)=gb;   % 6  f75 green-blue color correlation-lesion
f(7)=gk;   % 7  f78 green-gray color correlation-lesion

[er,eg,eb,ek,erw,egw,ebw,ekw]=colorEntropy(I,G,msk);
f(9)=erw;  % 9  f62 red channel entropy-whole
f(10)=er;  %10  f58 red channel entropy-lesion
f(11)=ebw; %11  f64 blue channel entropy-whole
f(12)=eb;  %12  f60 blue channel entropy-lesion

[CC]=GLRLM(G,4);
f(13)=CC(4);%13  f20 GLRLM-HGRE-graylevel-4
f(14)=CC(5);%14  f21 GLRLM-SRLGE-graylevel-4

[CC]=GLRLM(G,2);
f(15)=CC(6);%15  f11 GLRLM-SRLGE-graylevel-2

[CW,CL]=coarseness(G,msk);
f(16)=CL;   %16  f05 Tamura'coarseness-lesion

x=2*(f-mn)./(mx-mn)-1;
svmscore=sum(x.*w);
A=1;
B=-0.8815;
p=compLikelihood(A,B,svmscore);
